# Supplementary material for: A Closed‐Loop‐Capable Neural Interface Platform for Deep Brain Modulation via Integrated Non‐Viral Gene Delivery, NIR Optogenetics, and Electrophysiological Recording
Source: Adv Sci (Weinh). 2025 Nov 19;13(7):e15060. doi: 10.1002/advs.202515060 (PMC12866705; doi:10.1002/advs.202515060)
Supplement: Supplementary file 3 — Supporting Information [file ADVS-13-e15060-s003.zip]

Archive with 4 entries (4 files):
- Supporting Video_S2_1.avi
- __MACOSX/._Supporting Video_S2_1.avi
- Supporting Video_S2_2.avi
- __MACOSX/._Supporting Video_S2_2.avi
